# Supplementary material for: Sustaining Edible Grass (Rumex patientia L. × Rumex tianschanicus Losinsk.) Through Summer Lethal Stress: Multi-Omics Reveals Shading-Mediated Mitigation of High Light-Aggravated Heat Damage
Source: Antioxidants (Basel). 2025 Dec 25;15(1):33. doi: 10.3390/antiox15010033 (PMC12837377; doi:10.3390/antiox15010033)
Supplement: Supplementary file 1 [file antioxidants-15-00033-s001.zip]

Archive with 1 entries (1 files):
- antioxidants-3876529-supplementary.pdf
